# Supplementary material for: Was the Reduction in Seasonal Influenza Transmission during 2020 Attributable to Non-Pharmaceutical Interventions to Contain Coronavirus Disease 2019 (COVID-19) in Japan?
Source: Viruses. 2022 Jun 28;14(7):1417. doi: 10.3390/v14071417 (PMC9320739; doi:10.3390/v14071417)
Supplement: Supplementary file 1 [file viruses-14-01417-s001.zip]

Archive with 1 entries (1 files):
- viruses-1716755-supplementary.pdf
